# Supplementary material for: Fermenting Acerola (Malpighia emarginata D.C.) and Guava (Psidium guayaba L.) Fruit Processing Co-Products with Probiotic Lactobacilli to Produce Novel Potentially Synbiotic Circular Ingredients
Source: Foods. 2024 Apr 29;13(9):1375. doi: 10.3390/foods13091375 (PMC11083529; doi:10.3390/foods13091375)
Supplement: Supplementary file 1 [file foods-13-01375-s001.zip]

Archive with 1 entries (1 files):
- foods-2974191-supplementary.pdf
